# Supplementary material for: Structural basis for a complex I mutation that blocks pathological ROS production
Source: Nat Commun. 2021 Jan 29;12:707. doi: 10.1038/s41467-021-20942-w (PMC7846746; doi:10.1038/s41467-021-20942-w)
Supplement: Supplementary file 5 — Source Data [file 41467_2021_20942_MOESM5_ESM.xlsx]

## Sheet: Figure 2
	A													D
		NADH:O2			Succinate:O2			NADH:APAD+								∆Absorbance (340-380 nm)
		WT	ND6		WT	ND6		WT	ND6						Seconds	WT+DMSO	ND6 +DMSO	WT+NEM	ND6 +NEM
		1.82	1.59		1.4	1.39		1.5	1.36						0	-0.05	0	-0.05	0
		1.92	1.65		1.37	1.38		1.53	1.27						5	-0.0507	-0.001	-0.0507	-0.0009
		1.94	1.46		1.35	1.26		1.52	1.24						10	-0.0513	-0.0017	-0.0512	-0.0013
															15	-0.0521	-0.0024	-0.0519	-0.0018
		µmol/min/mg			µmol/min/mg			µmol/min/mg							20	-0.0531	-0.0031	-0.0531	-0.0026
															25	-0.0539	-0.0039	-0.0534	-0.0032
															30	-0.0544	-0.0046	-0.0543	-0.004
	B														35	-0.0553	-0.005	-0.0551	-0.0041
		GM			GM+Suc										40	-0.0564	-0.0061	-0.0559	-0.0049
		WT	ND6		WT	ND6									45	-0.057	-0.0066	-0.0566	-0.0052
		8.63333	7.44		112.067	94									50	-0.058	-0.0075	-0.0578	-0.0061
		9.68667	5.93933		93.2	97.1333									55	-0.0586	-0.0082	-0.0584	-0.0068
		11.0867	7.28667		97.4	105.933									60	-0.0595	-0.0088	-0.0591	-0.0071
		6.79333	8.84		88.9333	88.9333									65	-0.0602	-0.0096	-0.0599	-0.0076
		10.9467	9.68												70	-0.061	-0.0105	-0.0608	-0.0082
		9.24667	8.26667		nmol/min/mg										75	-0.062	-0.0114	-0.0615	-0.009
		12.36	8.12												80	-0.0627	-0.012	-0.0619	-0.0094
		10.5333	8.45333												85	-0.0632	-0.0128	-0.0627	-0.0097
															90	-0.0642	-0.0137	-0.0635	-0.0104
		nmol/min/mg													95	-0.0648	-0.0138	-0.0648	-0.0108
															100	-0.0656	-0.0147	-0.0653	-0.0111
															105	-0.0663	-0.0159	-0.0664	-0.0121
	C														110	-0.0674	-0.0163	-0.067	-0.0122
			WT as isolated			WT deactivated			ND6 as isolated						115	-0.0683	-0.017	-0.0677	-0.0127
		before	84	90.38	84.82	34.82	42.83	39.09	10.56	9.09	9.53				120	-0.069	-0.0176	-0.0686	-0.0131
		after	83.71	88.21	84.12	71.37	77.82	73.32	42.5	36.65	39.68				125	-0.0703	-0.0186	-0.0699	-0.014
															130	-0.0706	-0.0193	-0.0702	-0.0143
			Active state (% of total)												135	-0.0713	-0.0199	-0.0709	-0.0144
															140	-0.0724	-0.0207	-0.0721	-0.0153
															145	-0.0731	-0.0214	-0.0725	-0.0153
	E														150	-0.0738	-0.0223	-0.0737	-0.0161
		min	WT			ND6									155	-0.0746	-0.023	-0.0741	-0.0164
		0	18.1418	30.962	21.9082	46.3049	44.242	34.4629							160	-0.0756	-0.0238	-0.0751	-0.017
		5	20.619	35.1933	38.4146	45.652	43.2202	45.8802							165	-0.0762	-0.0243	-0.0754	-0.0172
		10	34.9509	32.3013	39.6343	48.1462	45.8829	38.7444							170	-0.0772	-0.0255	-0.077	-0.018
		20	41.9719	44.281	40.5154	47.4282	43.6587	45.9932							175	-0.078	-0.026	-0.0776	-0.0185
		30	42.3073	41.8952	43.8396	50.4352	50.4026	46.2615							180	-0.0788	-0.0268	-0.0782	-0.0189
															185	-0.0796	-0.0276	-0.079	-0.0192
			Cys39 exposure (% of total)												190	-0.0805	-0.0284	-0.0799	-0.0196
															195	-0.0814	-0.0287	-0.0808	-0.0199
															200	-0.0821	-0.0299	-0.0816	-0.0207
															205	-0.0828	-0.0307	-0.0824	-0.021
															210	-0.0839	-0.0312	-0.083	-0.0212
															215	-0.0843	-0.0319	-0.0836	-0.0216
															220	-0.0851	-0.0329	-0.0845	-0.0221
															225	-0.0863	-0.0337	-0.0857	-0.0225
															230	-0.0868	-0.0347	-0.0862	-0.023
															235	-0.0878	-0.0354	-0.0871	-0.0235
															240	-0.0889	-0.036	-0.088	-0.0238
															245	-0.0897	-0.0367	-0.0887	-0.0242
															250	-0.0903	-0.0373	-0.0894	-0.0242
															255	-0.091	-0.0384	-0.0901	-0.0248
															260	-0.0919	-0.0393	-0.0909	-0.0255
															265	-0.0928	-0.0398	-0.0919	-0.0254
															270	-0.0937	-0.0408	-0.0926	-0.0261
															275	-0.0944	-0.0415	-0.0933	-0.0264
															280	-0.0956	-0.0423	-0.0945	-0.0268
															285	-0.0962	-0.0431	-0.095	-0.0271
															290	-0.0971	-0.0439	-0.0958	-0.0274
															295	-0.0978	-0.0446	-0.0966	-0.0278
															300	-0.0986	-0.0456	-0.0975	-0.0282
															305	-0.0996	-0.0463	-0.0984	-0.0284
															310	-0.1006	-0.047	-0.0994	-0.0287
															315	-0.1011	-0.0479	-0.0999	-0.0291
															320	-0.1019	-0.0486	-0.1007	-0.0295
															325	-0.1031	-0.0495	-0.1018	-0.0301
															330	-0.1036	-0.0504	-0.1022	-0.0302
															335	-0.1047	-0.051	-0.1034	-0.0305
															340	-0.1056	-0.0519	-0.1039	-0.0306
															345	-0.106	-0.0527	-0.1045	-0.0313
															350	-0.1073	-0.0536	-0.1058	-0.0317
															355	-0.1083	-0.0543	-0.1065	-0.0318
															360	-0.1089	-0.0552	-0.1077	-0.0323
															365	-0.1099	-0.056	-0.1084	-0.0325
															370	-0.1106	-0.0568	-0.1086	-0.0328
															375	-0.1115	-0.0574	-0.1098	-0.0327
															380	-0.1124	-0.0583	-0.1106	-0.0333
															385	-0.113	-0.059	-0.1116	-0.0336
															390	-0.1141	-0.06	-0.1123	-0.0339
															395	-0.115	-0.0609	-0.1134	-0.0343
															400	-0.1157	-0.0615	-0.1139	-0.0344
															405	-0.1167	-0.0625	-0.1149	-0.0349
															410	-0.1174	-0.0633	-0.1158	-0.0352
															415	-0.1183	-0.0641	-0.1166	-0.0355
															420	-0.119	-0.0648	-0.1172	-0.0357
															425	-0.12	-0.0657	-0.1184	-0.0363
															430	-0.1208	-0.0666	-0.1192	-0.0363
															435	-0.1216	-0.0671	-0.1198	-0.0367
															440	-0.1226	-0.0681	-0.1208	-0.0369
															445	-0.1232	-0.0688	-0.1217	-0.0371
															450	-0.1244	-0.0698	-0.1228	-0.0375
															455	-0.1252	-0.0704	-0.1236	-0.0375
															460	-0.1262	-0.0715	-0.1243	-0.0381
															465	-0.127	-0.0723	-0.1253	-0.0385
															470	-0.1278	-0.0732	-0.1262	-0.0388
															475	-0.1287	-0.0737	-0.127	-0.0388
															480	-0.1295	-0.0749	-0.1279	-0.0392
															485	-0.1304	-0.0754	-0.1286	-0.0391
															490	-0.1313	-0.0765	-0.1292	-0.0397
															495	-0.1321	-0.0771	-0.1303	-0.0398
															500	-0.1333	-0.0778	-0.1311	-0.0402
															505	-0.134	-0.0789	-0.1321	-0.0406
															510	-0.1348	-0.0796	-0.1331	-0.0406
															515	-0.1357	-0.0805	-0.1339	-0.0409
															520	-0.1365	-0.0813	-0.1349	-0.0411
															525	-0.1372	-0.0821	-0.1354	-0.0414
															530	-0.138	-0.0826	-0.1362	-0.0416
															535	-0.1393	-0.0838	-0.1374	-0.0419
															540	-0.1401	-0.0843	-0.1382	-0.042
															545	-0.1408	-0.0854	-0.1388	-0.0424
															550	-0.1419	-0.086	-0.14	-0.0425
															555	-0.1429	-0.0869	-0.141	-0.0428
															560	-0.1437	-0.0877	-0.1417	-0.0429
															565	-0.1446	-0.0886	-0.1425	-0.0432
															570	-0.1453	-0.0893	-0.1433	-0.0433
															575	-0.1461	-0.0903	-0.1442	-0.0439
															580	-0.147	-0.091	-0.1451	-0.044
															585	-0.1479	-0.0918	-0.146	-0.0444
															590	-0.1488	-0.0928	-0.1472	-0.0447
															595	-0.1494	-0.0934	-0.1478	-0.0444
															600	-0.1505	-0.0942	-0.1488	-0.0447
															605	-0.1514	-0.0951	-0.1495	-0.045
															610	-0.1523	-0.0958	-0.1506	-0.0453
															615	-0.153	-0.0966	-0.1511	-0.0454
															620	-0.1542	-0.0975	-0.1525	-0.0457
															625	-0.1547	-0.0983	-0.153	-0.0458
															630	-0.1557	-0.099	-0.1539	-0.0461
															635	-0.1566	-0.1	-0.1549	-0.0465
															640	-0.1574	-0.1005	-0.1555	-0.0464
															645	-0.1583	-0.1016	-0.1565	-0.0468
															650	-0.1591	-0.1022	-0.1572	-0.0466
															655	-0.16	-0.1031	-0.158	-0.0472
															660	-0.161	-0.104	-0.1589	-0.0473
															665	-0.1619	-0.1046	-0.1601	-0.0475
															670	-0.1628	-0.1058	-0.1611	-0.0483
															675	-0.1636	-0.1065	-0.1617	-0.0481
															680	-0.1645	-0.107	-0.1625	-0.048
															685	-0.1652	-0.1079	-0.1633	-0.0482
															690	-0.1662	-0.1089	-0.1643	-0.0486
															695	-0.167	-0.1098	-0.1649	-0.0489
															700	-0.1682	-0.1104	-0.1662	-0.049
															705	-0.1687	-0.1113	-0.1667	-0.049
															710	-0.1698	-0.1121	-0.1675	-0.0492
															715	-0.1706	-0.1129	-0.1681	-0.0493
															720	-0.1717	-0.1135	-0.1696	-0.0494
															725	-0.1724	-0.1145	-0.1702	-0.0497
															730	-0.1731	-0.1152	-0.1707	-0.0499
															735	-0.174	-0.116	-0.1717	-0.0499
															740	-0.175	-0.1169	-0.1727	-0.0502
															745	-0.176	-0.1177	-0.1736	-0.0502
															750	-0.1767	-0.1185	-0.1744	-0.0506
															755	-0.1779	-0.1193	-0.1754	-0.0507
															760	-0.1785	-0.1201	-0.1759	-0.051
															765	-0.1797	-0.1209	-0.177	-0.051
															770	-0.1806	-0.1218	-0.1778	-0.0515
															775	-0.1814	-0.1226	-0.1787	-0.0516
															780	-0.1822	-0.1234	-0.1794	-0.0517
															785	-0.1833	-0.1244	-0.1804	-0.052
															790	-0.1841	-0.125	-0.1815	-0.0521
															795	-0.1848	-0.1258	-0.1823	-0.0523
															800	-0.1855	-0.1264	-0.1826	-0.0521
															805	-0.1864	-0.1273	-0.1836	-0.0524
															810	-0.1875	-0.1281	-0.1848	-0.0527
															815	-0.1882	-0.1286	-0.1853	-0.0523
															820	-0.189	-0.1296	-0.186	-0.0526
															825	-0.1899	-0.1307	-0.1868	-0.053
															830	-0.1912	-0.1315	-0.188	-0.0532
															835	-0.1916	-0.1324	-0.1887	-0.0534
															840	-0.1926	-0.1332	-0.1898	-0.0538
															845	-0.1936	-0.134	-0.1905	-0.0538
															850	-0.1943	-0.1346	-0.1914	-0.0538
															855	-0.1952	-0.1356	-0.1922	-0.054
															860	-0.1957	-0.1361	-0.1929	-0.054
															865	-0.1966	-0.1371	-0.1937	-0.0541
															870	-0.1976	-0.1379	-0.1947	-0.0542
															875	-0.1988	-0.1387	-0.1955	-0.0543
															880	-0.1995	-0.1395	-0.1963	-0.0543
															885	-0.2003	-0.1401	-0.197	-0.0547
															890	-0.2011	-0.141	-0.1978	-0.0545
															895	-0.2021	-0.1418	-0.1986	-0.0549
															900	-0.2028	-0.1429	-0.1997	-0.0554
															905	-0.204	-0.1437	-0.2006	-0.0554
															910	-0.2047	-0.1445	-0.2013	-0.0554
															915	-0.2056	-0.145	-0.2023	-0.0555
															920	-0.2064	-0.146	-0.203	-0.0556
															925	-0.2073	-0.1468	-0.204	-0.0557
															930	-0.2083	-0.1475	-0.2049	-0.056
															935	-0.2092	-0.1481	-0.2058	-0.0561
															940	-0.2099	-0.1489	-0.2065	-0.0563
															945	-0.2108	-0.1496	-0.2073	-0.0561
															950	-0.2116	-0.1504	-0.2082	-0.0562
															955	-0.2127	-0.1512	-0.2092	-0.0566
															960	-0.2134	-0.152	-0.21	-0.0568
															965	-0.2143	-0.1526	-0.2107	-0.0567
															970	-0.217	-0.1534	-0.2132	-0.0571
															975	-0.216	-0.1542	-0.2126	-0.0572
															980	-0.2169	-0.1549	-0.2133	-0.057
															985	-0.2179	-0.1558	-0.2142	-0.0572
															990	-0.2186	-0.1565	-0.2149	-0.0576
															995	-0.2196	-0.1574	-0.2158	-0.0576
															1000	-0.2204	-0.1583	-0.217	-0.0579
															1005	-0.2233	-0.1586	-0.219	-0.0578
															1010	-0.2221	-0.1597	-0.2183	-0.0582
															1015	-0.2231	-0.1605	-0.2195	-0.0583
															1020	-0.226	-0.1613	-0.2218	-0.0583
															1025	-0.2265	-0.1618	-0.2224	-0.0584
															1030	-0.2273	-0.1629	-0.2232	-0.0586
															1035	-0.2283	-0.1634	-0.2241	-0.0583
															1040	-0.2273	-0.1643	-0.2233	-0.0585
															1045	-0.2279	-0.165	-0.2242	-0.0585
															1050	-0.2308	-0.1661	-0.2268	-0.059
															1055	-0.2319	-0.1667	-0.2282	-0.0594
															1060	-0.2323	-0.1674	-0.2283	-0.0591
															1065	-0.2331	-0.1683	-0.2291	-0.0594
															1070	-0.2323	-0.1689	-0.2283	-0.0593
															1075	-0.2348	-0.1699	-0.2307	-0.0597
															1080	-0.2361	-0.1706	-0.2323	-0.0601
															1085	-0.2367	-0.1712	-0.2324	-0.0597
															1090	-0.2376	-0.172	-0.2334	-0.0596
															1095	-0.2384	-0.1729	-0.2342	-0.06
															1100	-0.2391	-0.1735	-0.2348	-0.0599
															1105	-0.2398	-0.1744	-0.2353	-0.06
															1110	-0.2408	-0.1749	-0.2365	-0.0601
															1115	-0.2417	-0.1758	-0.2373	-0.0604
															1120	-0.2426	-0.1783	-0.2382	-0.0618
															1125	-0.2433	-0.1772	-0.239	-0.0605
															1130	-0.2441	-0.1796	-0.2398	-0.062
															1135	-0.245	-0.1787	-0.2405	-0.0607
															1140	-0.2459	-0.181	-0.2415	-0.0624
															1145	-0.2466	-0.1801	-0.242	-0.0606
															1150	-0.2476	-0.1812	-0.2433	-0.0614
															1155	-0.2479	-0.1835	-0.2434	-0.0626
															1160	-0.249	-0.1826	-0.2445	-0.0611
															1165	-0.2499	-0.185	-0.2454	-0.0625
															1170	-0.2508	-0.1859	-0.2461	-0.063
															1175	-0.2518	-0.1847	-0.247	-0.0616
															1180	-0.2525	-0.1874	-0.2478	-0.0631
															1185	-0.2534	-0.188	-0.2487	-0.0633
															1190	-0.2542	-0.1887	-0.2493	-0.0631
															1195	-0.2552	-0.1895	-0.2504	-0.0634
															1200	-0.2559	-0.1884	-0.2512	-0.062
															1205	-0.2567	-0.1909	-0.2518	-0.0633
															1210	-0.2576	-0.1898	-0.2525	-0.0622
															1215	-0.2583	-0.1924	-0.2536	-0.0639
															1220	-0.2593	-0.1931	-0.2544	-0.0639
															1225	-0.2598	-0.1938	-0.255	-0.0639
															1230	-0.2606	-0.1946	-0.2557	-0.064
															1235	-0.2614	-0.1951	-0.2566	-0.0642
															1240	-0.2623	-0.196	-0.2576	-0.0644
															1245	-0.2633	-0.1968	-0.2585	-0.0645
															1250	-0.2638	-0.1972	-0.2588	-0.0643
															1255	-0.2647	-0.198	-0.2597	-0.0642
															1260	-0.2658	-0.1988	-0.2607	-0.0645
															1265	-0.2665	-0.1993	-0.2614	-0.0649
															1270	-0.2674	-0.2001	-0.2622	-0.0648
															1275	-0.2682	-0.2009	-0.2631	-0.065
															1280	-0.2689	-0.2015	-0.2637	-0.0652
															1285	-0.2696	-0.2022	-0.2645	-0.065
															1290	-0.2708	-0.2032	-0.2656	-0.0654
															1295	-0.2713	-0.2036	-0.2659	-0.065
															1300	-0.2721	-0.2044	-0.2668	-0.0654
															1305	-0.2729	-0.2051	-0.2678	-0.0655
															1310	-0.2738	-0.2058	-0.2686	-0.0657
															1315	-0.2746	-0.2064	-0.2691	-0.0655
															1320	-0.2755	-0.2072	-0.2697	-0.0658
															1325	-0.2763	-0.208	-0.2709	-0.0659
															1330	-0.2771	-0.2085	-0.2716	-0.066
															1335	-0.278	-0.2096	-0.2724	-0.0665
															1340	-0.2786	-0.2101	-0.2734	-0.0661
															1345	-0.2794	-0.2108	-0.2739	-0.0665
															1350	-0.2803	-0.2116	-0.2747	-0.0662
															1355	-0.2807	-0.2118	-0.2746	-0.0656
															1360	-0.2815	-0.2126	-0.2758	-0.0661
															1365	-0.2826	-0.2137	-0.277	-0.0668
															1370	-0.2832	-0.2144	-0.2778	-0.0665
															1375	-0.284	-0.215	-0.2786	-0.0667
															1380	-0.285	-0.2157	-0.2794	-0.0671
															1385	-0.2859	-0.2163	-0.2803	-0.0669
															1390	-0.2866	-0.2171	-0.281	-0.0669
															1395	-0.2874	-0.2179	-0.2817	-0.0673
															1400	-0.2883	-0.2183	-0.2826	-0.067
															1405	-0.2888	-0.2193	-0.2831	-0.0673
															1410	-0.2898	-0.2197	-0.2839	-0.0674
															1415	-0.2905	-0.2205	-0.2846	-0.0674
															1420	-0.2913	-0.2213	-0.2856	-0.0676
															1425	-0.2921	-0.2218	-0.2862	-0.0675
															1430	-0.2927	-0.2226	-0.2871	-0.0678
															1435	-0.2936	-0.2231	-0.2877	-0.0675
															1440	-0.2946	-0.2239	-0.2887	-0.0679
															1445	-0.2951	-0.2245	-0.2894	-0.0679
															1450	-0.296	-0.2253	-0.2899	-0.0679
															1455	-0.2967	-0.2257	-0.2907	-0.0681
															1460	-0.2977	-0.2266	-0.2914	-0.0679
															1465	-0.2982	-0.2271	-0.2919	-0.0682
															1470	-0.2989	-0.2277	-0.2929	-0.0683
															1475	-0.2998	-0.2286	-0.2939	-0.0685
															1480	-0.3007	-0.2292	-0.2945	-0.0686
															1485	-0.3015	-0.2298	-0.2956	-0.0686
															1490	-0.302	-0.2304	-0.2962	-0.0687
															1495	-0.303	-0.2311	-0.2968	-0.0686
															1500	-0.3037	-0.232	-0.2977	-0.0688

## Sheet: Figure 3
	A															F
			WT			ND6												[O2] (µM)		[H2O2] (µM)
		Suc	1.50837	1.48585	1.24187	0.234433	0.224513	0.217489									min	WT	ND6	WT	ND6
		+Rot	0.273416	0.274756	0.236846	0.220545	0.188104	0.168747									7	195.454	195.454	0	0
		+FCCP	0.0156467	0.0177487	0.0125635	0.0164135	0.0182367	0.0184458									7.03	195.405	195.392	0.00049407	0.00015667
																	7.07	195.355	195.362	0.00082345	0.00062666
			nmol/min/mg														7.1	195.327	195.383	0.00131752	0.00109666
																	7.13	195.282	195.35	0.0016469	0.00125333
																	7.17	195.237	195.299	0.00197628	0.00141
	B																7.2	195.196	195.27	0.00214097	0.00141
			WT			ND6											7.23	195.16	195.207	0.00247036	0.00172333
		Glu/mal	0.0314168	0.0351274	0.0353258	0.0303444	0.0311326	0.0312452									7.27	195.128	195.156	0.00263505	0.00172333
		+Rot	0.086974	0.103382	0.0894406	0.0896551	0.0954998	0.0897087									7.3	195.101	195.14	0.0034585	0.00156666
		+FCCP	0.0150194	0.0207998	0.0169176	0.0179364	0.0183814	0.0183975									7.33	195.037	195.106	0.00362319	0.00250666
																	7.37	194.988	195.006	0.00362319	0.00297666
			nmol/min/mg														7.4	194.942	194.959	0.00362319	0.00360332
																	7.43	194.906	194.926	0.00428195	0.00391665
																	7.47	194.847	194.842	0.00444664	0.00391665
	C																7.5	194.82	194.817	0.0051054	0.00407332
		WT	ND6														7.53	194.802	194.8	0.00543478	0.00391665
		2.21	1.83														7.57	194.77	194.787	0.00559947	0.00391665
		2.15	1.8														7.6	194.734	194.716	0.00559947	0.00454332
		2.11	1.71														7.63	194.702	194.661	0.00576416	0.00516998
																	7.67	194.648	194.649	0.00609354	0.00563998
		nmol/min/mg															7.7	194.575	194.59	0.00642292	0.00610998
																	7.73	194.484	194.557	0.00642292	0.00689331
																	7.77	194.435	194.506	0.00708169	0.00689331
	D																7.8	194.425	194.443	0.00724638	0.00720664
			WT						ND6								7.83	194.407	194.427	0.00757576	0.00736331
		Suc	30.5177	39.4244	30.3492	22.6852	21.0993	21.1286	80.3376	76.6716	79.3349	30.7636	32.2251	69.7795			7.87	194.357	194.427	0.00790514	0.00751997
		+Rot	83.5034	78.2639	84.5815	77.8604	74.1462	79.0836	82.1387	80.8901	80.621	74.9851	62.3505	77.4694			7.9	194.326	194.38	0.00839921	0.00814664
																	7.93	194.253	194.322	0.00839921	0.00798997
			CoQ pool (% reduced)														7.97	194.235	194.297	0.00889328	0.00767664
																	8	194.181	194.288	0.00938735	0.00814664
																	8.03	194.163	194.25	0.00971673	0.00845997
	E																8.07	194.117	194.25	0.00988142	0.00736331
			WT						ND6								8.1	194.067	194.2	0.0102108	0.00751997
		Suc	133.437	132.192	132.895	107.851	110.442	-	135.215	135.852	137.257	101.77	102.519	102.28			8.13	194.018	194.133	0.0102108	0.00814664
		+Rot	128.676	105.253	110.005	111.739	108.828	110.738	122.053	113.164	125.84	109.942	105.198	108.83			8.17	193.963	194.062	0.0102108	0.00814664
																	8.2	193.918	193.99	0.0103755	0.0087733
			Membrane potential (mV)														8.23	193.863	193.94	0.0105402	0.00892997
																	8.27	193.823	193.902	0.0108696	0.0087733
																	8.3	193.75	193.843	0.0110343	0.0092433
																	8.33	193.705	193.81	0.0111989	0.00986997
																	8.37	193.66	193.806	0.011693	0.00986997
																	8.4	193.605	193.764	0.0121871	0.01034
																	8.43	193.551	193.705	0.0125165	0.01034
																	8.47	193.519	193.629	0.0128459	0.0111233
																	8.5	193.478	193.621	0.0135046	0.0115933
																	8.53	193.442	193.571	0.0136693	0.0119066
																	8.57	193.383	193.562	0.013834	0.0119066
																	8.6	193.324	193.541	0.013834	0.01222
																	8.63	193.306	193.474	0.0141634	0.01269
																	8.67	193.261	193.416	0.0139987	0.0125333
																	8.7	193.197	193.374	0.0146574	0.01269
																	8.73	193.134	193.353	0.0149868	0.0123766
																	8.77	193.097	193.369	0.0151515	0.0128466
																	8.8	193.057	193.319	0.0151515	0.01363
																	8.83	193.039	193.294	0.0154809	0.0142566
																	8.87	192.984	193.256	0.0158103	0.0137866
																	8.9	192.948	193.147	0.0158103	0.0144133
																	8.93	192.93	193.097	0.015975	0.0142566
																	8.97	192.88	193.08	0.016469	0.0144133
																	9	192.816	193.013	0.0169631	0.0147266
																	9.03	192.758	192.996	0.0171278	0.0145699
																	9.07	192.703	193.008	0.0174572	0.0150399
																	9.1	192.694	192.95	0.0176219	0.0156666
																	9.13	192.653	192.895	0.0182806	0.0158233
																	9.17	192.631	192.87	0.0184453	0.0158233
																	9.2	192.595	192.841	0.01861	0.0158233
																	9.23	192.549	192.816	0.01861	0.0159799
																	9.27	192.495	192.74	0.0182806	0.0162933
																	9.3	192.449	192.673	0.01861	0.0167633
																	9.33	192.381	192.585	0.0191041	0.0172333
																	9.37	192.341	192.555	0.0197628	0.0175466
																	9.4	192.291	192.543	0.0194335	0.0175466
																	9.43	192.241	192.526	0.0195982	0.0177033
																	9.47	192.196	192.488	0.0194335	0.0177033
																	9.5	192.159	192.43	0.0200922	0.0178599
																	9.53	192.087	192.367	0.0202569	0.0178599
																	9.57	192.06	192.321	0.0202569	0.0181733
																	9.6	192.023	192.232	0.0205863	0.0184866
																	9.63	191.955	192.22	0.0209157	0.0191133
																	9.67	191.915	192.19	0.0215744	0.0192699
																	9.7	191.86	192.157	0.0215744	0.0194266
																	9.73	191.81	192.119	0.0215744	0.0200533
																	9.77	191.774	192.056	0.0217391	0.0205233
																	9.8	191.742	192.031	0.0223979	0.0205233
																	9.83	191.692	191.998	0.0227273	0.0209933
																	9.87	191.634	191.964	0.022892	0.0211499
																	9.9	191.566	191.956	0.0232213	0.0213066
																	9.93	191.511	191.88	0.0232213	0.0213066
																	9.97	191.457	191.851	0.023386	0.0214633
																	10	191.43	191.838	0.0240448	0.0214633
																	10.03	191.389	191.809	0.0238801	0.0216199
																	10.07	191.357	191.758	0.0242095	0.0222466
																	10.1	191.294	191.716	0.0243742	0.0222466
																	10.13	191.267	191.666	0.0245389	0.0230299
																	10.17	191.194	191.607	0.0247036	0.0234999
																	10.2	191.153	191.561	0.0250329	0.0231866
																	10.23	191.112	191.544	0.025527	0.0231866
																	10.27	191.081	191.414	0.0256917	0.0236566
																	10.3	191.017	191.347	0.0256917	0.0233433
																	10.33	191.004	191.314	0.0256917	0.0238133
																	10.37	190.908	191.288	0.0263505	0.0247533
																	10.4	190.863	191.246	0.0251976	0.0219333
																	10.43	190.813	191.226	0.0266798	0.0249099
																	10.47	190.772	191.238	0.0270092	0.0252232
																	10.5	190.718	191.184	0.0273386	0.0253799
																	10.53	190.655	191.112	0.027668	0.0255366
																	10.57	190.632	191.075	0.0278327	0.0258499
																	10.6	190.559	191.016	0.0278327	0.0266332
																	10.63	190.519	190.94	0.0281621	0.0258499
																	10.67	190.487	190.932	0.0286561	0.0263199
																	10.7	190.428	190.94	0.0288208	0.0266332
																	10.73	190.392	190.907	0.0288208	0.0267899
																	10.77	190.324	190.886	0.0291502	0.0267899
																	10.8	190.278	190.802	0.0293149	0.0271032
																	10.83	190.224	190.743	0.0296443	0.0271032
																	10.87	190.192	190.68	0.0296443	0.0275732
																	10.9	190.165	190.596	0.0301383	0.0281999
																	10.93	190.106	190.571	0.0304677	0.0285132
																	10.97	190.052	190.579	0.0304677	0.0289832
																	11	190.011	190.575	0.0306324	0.0289832
																	11.03	189.952	190.521	0.0309618	0.0289832
																	11.07	189.916	190.424	0.0314559	0.0291399
																	11.1	189.88	190.42	0.0316205	0.0294532
																	11.13	189.816	190.378	0.0314559	0.0296099
																	11.17	189.78	190.324	0.0321146	0.0303932
																	11.2	189.707	190.269	0.0321146	0.0308632
																	11.23	189.639	190.21	0.0321146	0.0305499
																	11.27	189.589	190.16	0.0327734	0.0307066
																	11.3
																	11.33
																	11.37
																	11.4
																	11.43
																	11.47
																	11.5	187.931	189.975	0.08778	0.0355632
																	11.53	187.586	189.69	0.101449	0.0365032
																	11.57	187.233	189.333	0.115613	0.0372865
																	11.6	186.897	188.973	0.130929	0.0385399
																	11.63	186.494	188.608	0.14608	0.0396365
																	11.67	186.095	188.26	0.162055	0.0412032
																	11.7	185.692	187.874	0.178195	0.0421432
																	11.73	185.334	187.504	0.194829	0.0435532
																	11.77	184.944	187.173	0.211957	0.0444932
																	11.8	184.545	186.816	0.228755	0.0465298
																	11.83	184.123	186.447	0.246377	0.0485665
																	11.87	183.715	186.057	0.263999	0.0504465
																	11.9	183.308	185.633	0.281621	0.0527965
																	11.93	182.854	185.235	0.299572	0.0557732
																	11.97	182.465	184.824	0.317358	0.0582798
																	12	182.007	184.396	0.335474	0.0612565
																	12.03	181.554	183.989	0.353426	0.0654865
																	12.07	181.114	183.573	0.371871	0.0686198
																	12.1	180.688	183.15	0.389987	0.0725364
																	12.13	180.28	182.734	0.408267	0.0767664
																	12.17	179.858	182.294	0.426713	0.0803697
																	12.2	179.396	181.853	0.444993	0.0847564
																	12.23	178.961	181.4	0.463109	0.089143
																	12.27	178.499	180.951	0.481225	0.093373
																	12.3	178.041	180.54	0.499341	0.0983863
																	12.33	177.601	180.117	0.517457	0.103086
																	12.37	177.144	179.676	0.535573	0.107786
																	12.4	176.695	179.252	0.553524	0.11233
																	12.43	176.224	178.812	0.570982	0.117186
																	12.47	175.779	178.346	0.589262	0.122513
																	12.5	175.331	177.889	0.607213	0.127056
																	12.53	174.859	177.486	0.625	0.131286
																	12.57	174.397	177.088	0.642457	0.137083
																	12.6	173.921	176.651	0.659914	0.142096
																	12.63	173.445	176.19	0.677536	0.146013
																	12.67	172.942	175.72	0.694993	0.151339
																	12.7	172.466	175.267	0.712945	0.156979
																	12.73	171.999	174.843	0.730567	0.162306
																	12.77	171.542	174.419	0.747859	0.167163
																	12.8	171.07	173.979	0.765152	0.172646
																	12.83	170.608	173.513	0.78195	0.177503
																	12.87	170.137	173.094	0.798584	0.182359
																	12.9	169.656	172.661	0.815547	0.186589
																	12.93	169.171	172.221	0.83218	0.191916
																	12.97	168.7	171.78	0.848814	0.196929
																	13	168.206	171.34	0.865119	0.202099
																	13.03	167.734	170.937	0.881917	0.207113
																	13.07	167.254	170.467	0.898221	0.212126
																	13.1	166.76	170.014	0.914526	0.217453
																	13.13	166.284	169.565	0.930665	0.222623
																	13.17	165.826	169.121	0.946805	0.227793
																	13.2	165.337	168.659	0.96278	0.232493
																	13.23	164.815	168.223	0.97892	0.237506
																	13.27	164.344	167.77	0.994565	0.242989
																	13.3	163.846	167.317	1.01038	0.248473
																	13.33	163.351	166.881	1.02586	0.253486
																	13.37	162.867	166.474	1.0415	0.258969
																	13.4	162.4	166.046	1.05731	0.264296
																	13.43	161.915	165.593	1.07279	0.268996
																	13.47	161.421	165.097	1.08827	0.274009
																	13.5	160.918	164.636	1.10343	0.279179
																	13.53	160.419	164.183	1.11825	0.284506
																	13.57	159.93	163.755	1.13258	0.289206
																	13.6	159.417	163.319	1.14773	0.294376
																	13.63	158.901	162.882	1.16255	0.298762
																	13.67	158.393	162.421	1.17721	0.303462
																	13.7	157.894	161.98	1.19153	0.308946
																	13.73	157.396	161.561	1.20619	0.313959
																	13.77	156.92	161.099	1.22069	0.319286
																	13.8	156.426	160.659	1.23551	0.324612
																	13.83	155.928	160.248	1.24984	0.329626
																	13.87	155.447	159.807	1.26367	0.334796
																	13.9	154.967	159.35	1.27816	0.339809
																	13.93	154.482	158.91	1.292	0.345292
																	13.97	153.965	158.473	1.30616	0.350305
																	14	153.471	158.003	1.31983	0.355005
																	14.03	152.968	157.529	1.3335	0.360175
																	14.07	152.465	157.084	1.34733	0.365659
																	14.1	151.957	156.619	1.361	0.370672
																	14.13	151.463	156.191	1.37434	0.375372
																	14.17	150.974	155.746	1.38752	0.380699
																	14.2	150.466	155.297	1.40135	0.385555
																	14.23	149.981	154.878	1.4142	0.389942
																	14.27	149.496	154.471	1.42737	0.395112
																	14.3	149.011	153.963	1.44038	0.400125
																	14.33	148.522	153.506	1.45339	0.405139
																	14.37	148.023	153.095	1.46673	0.410465
																	14.4	147.506	152.667	1.47941	0.415635
																	14.43	146.99	152.201	1.49242	0.420649
																	14.47	146.487	151.736	1.50527	0.425662
																	14.5	145.974	151.287	1.51795	0.430675
																	14.53	145.48	150.846	1.5303	0.436002
																	14.57	145.005	150.41	1.54249	0.440859
																	14.6	144.488	149.948	1.55517	0.445559
																	14.63	143.985	149.495	1.56703	0.450728
																	14.67	143.468	149.055	1.57938	0.455272
																	14.7	142.969	148.606	1.59157	0.459188
																	14.73	142.475	148.161	1.60326	0.464515
																	14.77	141.986	147.712	1.61495	0.469528
																	14.8	141.483	147.259	1.62698	0.474855
																	14.83	140.98	146.84	1.63883	0.479085
																	14.87	140.458	146.37	1.6502	0.483628
																	14.9	139.942	145.921	1.66189	0.488328
																	14.93	139.43	145.497	1.67441	0.493498
																	14.97	138.904	145.019	1.68659	0.498355
																	15	138.414	144.566	1.69796	0.503368
																	15.03	137.92	144.13	1.70883	0.508538
																	15.07	137.435	143.681	1.72036	0.513395
																	15.1	136.95	143.236	1.73172	0.517625
																	15.13	136.452	142.791	1.74275	0.522795
																	15.17	135.967	142.33	1.75296	0.527182
																	15.2	135.477	141.915	1.76285	0.532195
																	15.23	134.974	141.461	1.77372	0.536738
																	15.27	134.476	141.008	1.78458	0.541752
																	15.3	133.991	140.593	1.79545	0.546138
																	15.33	133.465	140.144	1.80583	0.551308
																	15.37	132.953	139.662	1.8167	0.555851
																	15.4	132.445	139.204	1.82675	0.561021
																	15.43	131.929	138.751	1.83729	0.565878
																	15.47	131.425	138.294	1.84799	0.569951
																	15.5	130.891	137.862	1.85804	0.574495
																	15.53	130.401	137.442	1.86874	0.579038
																	15.57	129.898	136.985	1.87912	0.582955
																	15.6	129.395	136.536	1.88916	0.587498
																	15.63	128.878	136.117	1.89937	0.592355
																	15.67	128.371	135.672	1.90975	0.597055
																	15.7	127.859	135.198	1.9193	0.600658
																	15.73	127.337	134.741	1.92951	0.604731
																	15.77	126.825	134.309	1.93906	0.610058
																	15.8	126.313	133.847	1.94928	0.614601
																	15.83	125.792	133.415	1.9585	0.619145
																	15.87	125.27	132.979	1.96821	0.623375
																	15.9	124.758	132.5	1.97777	0.627448
																	15.93	124.224	132.072	1.98732	0.631991
																	15.97	123.725	131.632	1.99671	0.636378
																	16	123.208	131.183	2.00642	0.640921
																	16.03	122.692	130.743	2.01614	0.645621
																	16.07
																	16.1
																	16.13
																	16.17
																	16.2
																	16.23
																	16.27	122.705	132.135	2.10161	0.740248
																	16.3	122.175	131.661	2.10441	0.743851
																	16.33	121.64	131.179	2.10738	0.748238
																	16.37	121.119	130.696	2.11034	0.751527
																	16.4	120.57	130.18	2.11298	0.756071
																	16.43	120.026	129.673	2.11627	0.759517
																	16.47	119.492	129.157	2.11891	0.763747
																	16.5	118.966	128.674	2.1222	0.767351
																	16.53	118.44	128.213	2.125	0.771737
																	16.57	117.892	127.718	2.1278	0.775967
																	16.6	117.33	127.189	2.13043	0.780354
																	16.63	116.79	126.673	2.13373	0.783957
																	16.67	116.233	126.195	2.13636	0.787247
																	16.7	115.694	125.733	2.13966	0.791164
																	16.73	115.15	125.217	2.14246	0.795237
																	16.77	114.606	124.714	2.14526	0.798997
																	16.8	114.048	124.215	2.14806	0.802914
																	16.83	113.509	123.703	2.15102	0.806831
																	16.87	112.951	123.178	2.15382	0.811531
																	16.9	112.398	122.675	2.15646	0.814977
																	16.93	111.859	122.163	2.15958	0.818737
																	16.97	111.306	121.702	2.16238	0.822184
																	17	110.762	121.219	2.16518	0.825631
																	17.03	110.218	120.724	2.16782	0.829391
																	17.07	109.67	120.208	2.17078	0.833621
																	17.1	109.144	119.696	2.17358	0.837381
																	17.13	108.578	119.218	2.17638	0.841141
																	17.17	108.029	118.723	2.17935	0.844901
																	17.2	107.522	118.22	2.18215	0.848347
																	17.23	106.978	117.708	2.18478	0.852107
																	17.27	106.402	117.192	2.18775	0.85524
																	17.3	105.845	116.705	2.19055	0.85947
																	17.33	105.292	116.177	2.19335	0.862917
																	17.37	104.739	115.703	2.19582	0.86652
																	17.4	104.186	115.199	2.19895	0.870124
																	17.43	103.66	114.696	2.20175	0.87404
																	17.47	103.116	114.205	2.20405	0.8778
																	17.5	102.563	113.68	2.20669	0.881247
																	17.53	102.006	113.164	2.20965	0.884224
																	17.57	101.448	112.623	2.21245	0.888297
																	17.6	100.9	112.132	2.21509	0.891744
																	17.63	100.329	111.633	2.21805	0.894877
																	17.67	99.7894	111.146	2.22069	0.898324
																	17.7	99.2365	110.647	2.22283	0.902867
																	17.73	98.7062	110.144	2.22596	0.906157
																	17.77	98.1578	109.678	2.22875	0.909134
																	17.8	97.6093	109.196	2.23155	0.912737
																	17.83	97.0564	108.696	2.23419	0.916184
																	17.87	96.5034	108.201	2.23666	0.919474
																	17.9	95.955	107.694	2.23913	0.923234
																	17.93	95.3975	107.203	2.24193	0.926524
																	17.97	94.8401	106.691	2.2444	0.9295
																	18	94.3098	106.196	2.24736	0.93279
																	18.03	93.7659	105.705	2.25033	0.93655
																	18.07	93.2084	105.206	2.2528	0.938744
																	18.1	92.6555	104.74	2.25494	0.942974
																	18.13	92.0934	104.27	2.25774	0.946107
																	18.17	91.536	103.775	2.25988	0.949397
																	18.2	90.9739	103.28	2.26252	0.952687
																	18.23	90.4255	102.798	2.26515	0.955977
																	18.27	89.8771	102.299	2.26779	0.959893
																	18.3	89.3332	101.795	2.27026	0.963027
																	18.33	88.7803	101.313	2.27273	0.966473
																	18.37	88.2273	100.814	2.27536	0.969763
																	18.4	87.6698	100.31	2.2775	0.973523
																	18.43	87.1214	99.815	2.2803	0.97697
																	18.47	86.5775	99.32	2.28277	0.980103
																	18.5	86.0201	98.804	2.28475	0.98308
																	18.53	85.458	98.3047	2.28689	0.986527
																	18.57	84.896	97.7929	2.28936	0.989817
																	18.6	84.3431	97.3021	2.29183	0.993107
																	18.63	83.7901	96.7903	2.2948	0.995143
																	18.67	83.2553	96.291	2.29694	0.997963
																	18.7	82.7023	95.796	2.29924	1.00141
																	18.73	82.1358	95.3135	2.30122	1.00501
																	18.77	81.5829	94.8101	2.30352	1.00783
																	18.8	81.039	94.3025	2.30649	1.01112
																	18.83	80.4951	93.7823	2.30863	1.01504
																	18.87	79.9331	93.2914	2.31077	1.01864
																	18.9	79.3756	92.7964	2.31341	1.02193
																	18.93	78.8136	92.2971	2.31522	1.02428
																	18.97	78.2561	91.8021	2.31769	1.02679
																	19	77.6941	91.3113	2.31983	1.02961
																	19.03	77.1411	90.8036	2.3223	1.03259
																	19.07	76.5927	90.3086	2.32477	1.03572
																	19.1	76.0443	89.8093	2.32724	1.03901
																	19.13	75.4959	89.3269	2.32971	1.0423
																	19.17	74.9474	88.8277	2.33218	1.04481
																	19.2	74.3854	88.3284	2.33465	1.04778
																	19.23	73.837	87.8418	2.33679	1.05029
																	19.27	73.2795	87.3467	2.3391	1.05358
																	19.3	72.7266	86.8307	2.34124	1.05687
																	19.33	72.1827	86.3273	2.34354	1.05938
																	19.37	71.6252	85.8448	2.34569	1.06204
																	19.4	71.0677	85.3582	2.34799	1.06439
																	19.43	70.5193	84.8547	2.34997	1.06737
																	19.47	69.9709	84.3429	2.35211	1.07097
																	19.5	69.4089	83.8395	2.35441	1.07395
																	19.53	68.8559	83.3486	2.35606	1.0763
																	19.57	68.5205	82.8494	2.36578	1.0788
																	19.6
																	19.63
																	19.67
																	19.7
																	19.73
																	19.77
																	19.8	64.0697	81.3811	2.40975	1.12737
																	19.83	63.0907	80.3532	2.41074	1.12815
																	19.87	62.1163	79.3506	2.41206	1.12894
																	19.9	61.1463	78.3479	2.41304	1.13003
																	19.93	60.1674	77.3578	2.4137	1.13035
																	19.97	59.2201	76.3803	2.41436	1.13129
																	20	58.2728	75.407	2.41551	1.13238
																	20.03	57.3346	74.4547	2.4165	1.13332
																	20.07	56.3783	73.5108	2.417	1.13411
																	20.1	55.4537	72.5249	2.41733	1.13411
																	20.13	54.5381	71.5684	2.41815	1.13442
																	20.17	53.6271	70.6496	2.41914	1.13583
																	20.2	52.7207	69.735	2.42029	1.13661
																	20.23	51.8232	68.8289	2.42095	1.13708
																	20.27	50.9304	67.9143	2.42227	1.13771
																	20.3	50.042	67.0207	2.4226	1.13802
																	20.33	49.1718	66.1271	2.42342	1.13928
																	20.37	48.3061	65.2377	2.42375	1.13975
																	20.4	47.4359	64.3651	2.42457	1.14037
																	20.43	46.5747	63.4967	2.4249	1.14053
																	20.47	45.7181	62.6408	2.42589	1.141
																	20.5	44.866	61.785	2.42622	1.14084
																	20.53	44.0094	60.9418	2.42671	1.14147
																	20.57	43.1664	60.0943	2.42754	1.14257
																	20.6	42.3324	59.2679	2.42803	1.14319
																	20.63	41.4894	58.4288	2.42918	1.14429
																	20.67	40.6555	57.5981	2.42968	1.14523
																	20.7	39.8306	56.7801	2.4305	1.14601
																	20.73	39.0057	55.9662	2.43099	1.14664
																	20.77	38.1853	55.1355	2.43198	1.14695
																	20.8	37.374	54.3258	2.43281	1.14727
																	20.83	36.5627	53.5036	2.4333	1.14789
																	20.87	35.7469	52.7149	2.43379	1.14883
																	20.9	34.9401	51.9094	2.43445	1.14962
																	20.93	34.1424	51.1081	2.43511	1.14977
																	20.97	33.3538	50.3278	2.43561	1.15071
																	21	32.5561	49.539	2.43659	1.15165
																	21.03	31.7584	48.7587	2.43725	1.15212
																	21.07	30.9743	47.97	2.43775	1.15212
																	21.1	30.1857	47.1855	2.43808	1.15275
																	21.13	29.397	46.4052	2.43841	1.15244
																	21.17	28.631	45.6417	2.43906	1.15353
																	21.2	27.8515	44.8739	2.44022	1.154
																	21.23	27.0674	44.102	2.44088	1.15447
																	21.27	26.2878	43.3259	2.4417	1.15526
																	21.3	25.5173	42.5623	2.44186	1.15557
																	21.33	24.7423	41.7904	2.44219	1.15667
																	21.37	23.9763	41.0353	2.44252	1.15698
																	21.4	23.2103	40.2801	2.44252	1.15792
																	21.43	22.4398	39.525	2.44285	1.15855
																	21.47	21.6829	38.7656	2.44368	1.15917
																	21.5	20.9305	38.0189	2.44417	1.15949
																	21.53	20.1736	37.2721	2.4445	1.16011
																	21.57	19.4303	36.5254	2.44466	1.16058
																	21.6	18.6825	35.7828	2.44516	1.16137
																	21.63	17.9301	35.0444	2.44532	1.16152
																	21.67	17.1959	34.3145	2.44598	1.16262
																	21.7	16.448	33.5719	2.44648	1.16309
																	21.73	15.7002	32.8419	2.44648	1.16325
																	21.77	14.9659	32.1077	2.44697	1.16403
																	21.8	14.2226	31.3736	2.44746	1.1645
																	21.83	13.4838	30.6394	2.44763	1.16481
																	21.87	12.7496	29.9136	2.44812	1.16497
																	21.9	12.0153	29.192	2.44829	1.16591
																	21.93	11.2856	28.4495	2.44829	1.16622
																	21.97	10.5559	27.7195	2.44862	1.16654
																	22	9.8126	26.9937	2.44928	1.16701
																	22.03	9.0784	26.2721	2.44928	1.16763
																	22.07	8.3577	25.5589	2.44977	1.16779
																	22.1	7.6552	24.8458	2.44993	1.16763
																	22.13	6.93	24.1284	2.4501	1.16763
																	22.17	6.2094	23.4068	2.45109	1.1681
																	22.2	5.4932	22.6936	2.45125	1.16826
																	22.23	4.7907	21.9804	2.45142	1.16873
																	22.27	4.0882	21.2672	2.45125	1.1692

## Sheet: Figure 4
	B		WT	ND6
			44.75	25.5
			46.77	18.3
			38.17	36.85
			50.62	17.82
			49.75	19.83
			52.77	18.94
			Infarct size (% of risk area)
	C		WT				ND6
		N	0.979205	0.997387	1.12859	1.08745	0.652139	0.874793	0.782485	0.892673
		IS	1.69845	2.56344	1.91302	3.00671	2.02847	1.95212	2.07302	1.92888
			Succinate (nmol/mg)
	D
			WT				ND6
		N	95.1293	94.2195	90.5213	94.8105	93.7642	93.9051	92.8477	93.729
		IS	90.8146	90.4658	85.4798	88.681	91.9325	93.0185	89.7938	89.9427
			CoQ pool (% reduced)
	E		WT				ND6
		IS	1.88376	2.24292	1.70012	2.2688	1.65867	2.59639	2.09222	1.64645
		IR	0.135262	0.146504	0.111803	0.197382	0.185085	0.170816	0.253378	0.320208
			Succinate (nmol/mg)
	F		WT (MitoP/MitoB)								ND6 (MitoP/MitoB
		IS	0.0138779	0.0111243	0.0108965	0.00997266	0.00813285				0.0283	0.0277	0.0309	0.0242	0.0456	0.0467	0.0484	0.0249
		IR	0.0768251	0.13436	0.109024	0.164507	0.00940692				0.051	0.0465	0.047	0.0362	0.0274	0.0546	0.0425	0.0385

## Sheet: Figure S5
	A
		WT	ND6
		0.045	0.04008
		0.0327	0.0297933
		0.0383667	0.0371467
		0.03628	0.02732
		0.03076	0.0199133
		0.0474333	0.04706
		0.02896	0.0291667
		0.0229867	0.0247867
		nmol/min/mg
	B
		WT	ND6
		4.43333	1.08333
		3.37067	0.922667
		3.57267	1.002
		nmol/min/mg
	C
			WT			ND6
		GM	0.0189713	0.0160221	0.0205638	0.0153465	0.0304302	0.0243817
		+Rot	0.0212824	0.0423985	0.0303176	0.0274274	0.0413636	0.0429669
		+FCCP	0.00679384	0.0141829	0.0101827	0.0125045	0.0102203	0.0096465
			nmol/min/mg
	D
			WT			ND6
		GM+Suc	0.797351	0.855262	0.83006	0.286821	0.291486	0.288001
		+Rot	0.269662	0.317171	0.324195	0.29347	0.331059	0.311273
		+FCCP	0.0124616	0.0120648	0.0111854	0.0131051	0.0138451	0.0147781
			nmol/min/mg
